# Supplementary material for: N, LNR or LODDS: Which Is the Most Appropriate Lymph Node Classification Scheme for Patients with Radically Resected Pancreatic Cancer?
Source: Cancers (Basel). 2022 Apr 6;14(7):1834. doi: 10.3390/cancers14071834 (PMC8997819; doi:10.3390/cancers14071834)
Supplement: Supplementary file 1 [file cancers-14-01834-s001.zip]

Archive with 1 entries (1 files):
- cancers-1645706-Supplementary.pdf
